# Supplementary material for: Genetic and functional analyses implicate microRNA 499A in bipolar disorder development
Source: Transl Psychiatry. 2022 Oct 7;12:437. doi: 10.1038/s41398-022-02176-6 (PMC9547016; doi:10.1038/s41398-022-02176-6)
Supplement: Supplementary file 1 — Supplementary Table 1 [file 41398_2022_2176_MOESM1_ESM.xlsx]

## Sheet: Supplementary Table 1
microRNA	Variant ID (dbSNP 154)	Alleles	Chromosomal position (hg19)	Position relative to microRNA	Resequencing (patients/controls)	Follow up
						Secondary structure alteration	Functional analyses
MIR137	rs185304769	C/T	chr1:98511731	5'	1/3
	novel	-/CGCTGC	chr1:98511747	5'	1/0
	novel	G/A	chr1:98511772	5'	1/0
MIR2113	novel	C/T	chr6:98472318	5'	0/1
	novel	G/T	chr6:98472338	5'	1/0
	rs187791171	A/G	chr6:98472339	5'	0/1
	rs543982102	C/T	chr6:98472371	5'	8/6
	rs753328121	G/C	chr6:98472435	stem-loop	1/1
	rs142927919	G/A	chr6:98472446	stem-loop	10/6	no
	novel	A/C	chr6:98472565	3'	0/2
	rs200613686	-/T	chr6:98472592	3'	4/1
	rs1446896148	A/G	chr6:98472641	3'	1/0
	rs750637662	A/G	chr6:98472664	3'	1/0
MIR1908	rs973082424	C/G	chr11:61582607	3'	0/1
	rs756445145	CC/-	chr11:61582716-61582717	5'	1/1
	novel	T/-	chr11:61582827	5'	0/1
	novel	G/C	chr11:61582858	5'	0/1
MIR708	rs141013435	C/T	chr11:79112997	3'	1/0
	rs1304178362	G/A	chr11:79113048	3'	1/0
	rs894691022	T/C	chr11:79113405	5'	0/1
	rs754333774	C/T	chr11:79113407	5'	1/2
MIR499A	rs191389090	G/A	chr20:33577915	5'	9/5
	rs143552755	C/T	chr20:33577974	5'	1/0
	novel	A/C	chr20:33577991	5'	1/0
	rs1210453179	A/G	chr20:33578066	5'	0/1
	rs201578499	G/A	chr20:33578070	5'	1/0
	rs151254276	C/T	chr20:33578174	5'	1/0
	rs140486571	G/A	chr20:33578202	stem-loop	9/5	yes	yes
	rs557768162	G/A	chr20:33578206	stem-loop	1/0
	rs150018420	C/T	chr20:33578255	stem-loop	0/2
	rs7267163	C/T	chr20:33578276	stem-loop	1/0
	rs751859426	G/A	chr20:33578277	stem-loop	0/1
Legend:
Overview of the rare sequence variants (minor allele frequency < 1%) detected at the five microRNA loci.
According to the HGVS recommendations, for deletions and insertions the most 3’ position possible was arbitrarily assigned to have been changed (https://varnomen.hgvs.org/recommendations/DNA/).
The indication of the "position relative to microRNA" takes into account the strand on which the microRNA is localized.
Abbreviations:
Alleles, reference allele/alternative allele
5', upstream of predicted microRNA stem-loop sequence; 3', downstream of predicted microRNA stem-loop sequence; stem-loop, in predicted microRNA stem-loop sequence
