# Supplementary material for: Genetic and functional analyses implicate microRNA 499A in bipolar disorder development
Source: Transl Psychiatry. 2022 Oct 7;12:437. doi: 10.1038/s41398-022-02176-6 (PMC9547016; doi:10.1038/s41398-022-02176-6)
Supplement: Supplementary file 2 — Supplementary Table 2 [file 41398_2022_2176_MOESM2_ESM.xlsx]

## Sheet: Supplementary Table 2
VNTR (CGCTGCCGCTGCTAC, rs58335419)
	Patients		Controls		Fisher's exact test
Allele	Allele counts	Frequency	Allele counts	Frequency	P-value	Bonferroni corrected P
3	1268	0.699008	1299	0.700647	0.914	>0.999
4	174	0.0959206	170	0.0916936	0.692	>0.999
5	88	0.0485116	96	0.0517799	0.705	>0.999
6	69	0.0380375	62	0.0334412	0.477	>0.999
7	47	0.0259096	67	0.0361381	0.086	>0.999
8	54	0.0297685	46	0.0248112	0.364	>0.999
9	51	0.0281147	55	0.0296656	0.844	>0.999
10	22	0.0121279	37	0.0199569	0.066	0.794
11	30	0.016538	13	0.00701187	0.009	0.103
12	7	0.00385888	6	0.00323625	0.788	>0.999
13	3	0.0016538	1	0.000539374	0.369	>0.999
14	1	0.000551268	2	0.00107875	>0.999	>0.999
Sum	1814		1854
	Patients		Controls
Genotype	Individuals		Individuals
3/3 VNTR	454		467
3/4 VNTR	117		111
3/5 VNTR	57		64
3/6 VNTR	45		39
3/7 VNTR	29		45
3/8 VNTR	32		32
3/9 VNTR	37		39
3/10 VNTR	13		19
3/11 VNTR	22		10
3/12 VNTR	5		5
3/13 VNTR	2		0
3/14 VNTR	1		1
4/4 VNTR	8		9
4/5 VNTR	10		10
4/6 VNTR	6		6
4/7 VNTR	8		8
4/8 VNTR	7		5
4/9 VNTR	5		5
4/10 VNTR	2		2
4/11 VNTR	2		2
4/12 VNTR	1		1
4/13 VNTR	0		1
4/14 VNTR	0		1
5/5 VNTR	4		3
5/6 VNTR	2		7
5/7 VNTR	4		0
5/8 VNTR	2		2
5/9 VNTR	2		3
5/10 VNTR	2		4
5/11 VNTR	1		0
6/6 VNTR	2		2
6/7 VNTR	2		1
6/8 VNTR	4		2
6/9 VNTR	3		1
6/10 VNTR	0		1
6/11 VNTR	2		1
6/12 VNTR	0		0
6/13 VNTR	1		0
7/7 VNTR	0		3
7/8 VNTR	1		0
7/9 VNTR	1		1
7/10 VNTR	2		6
8/8 VNTR	3		1
8/9 VNTR	0		2
8/10 VNTR	0		1
8/11 VNTR	2		0
9/9 VNTR	0		2
9/10 VNTR	1		0
9/11 VNTR	1		0
9/12 VNTR	1		0
10/10 VNTR	1		2
Sum	907		927
